# Supplementary material for: Identification of Active Anti-Inflammatory Compounds in Sweet Potato Storage Roots Extracted with Ethanol via LC-Q-TOF-MS
Source: Molecules. 2026 Jan 28;31(3):456. doi: 10.3390/molecules31030456 (PMC12898583; doi:10.3390/molecules31030456)
Supplement: Supplementary file 1 [file molecules-31-00456-s001.zip]

Archive with 1 entries (1 files):
- molecules-4098667-supplementary.pdf
